# Supplementary material for: Catabolism of l-rhamnose in A. nidulans proceeds via the non-phosphorylated pathway and is glucose repressed by a CreA-independent mechanism
Source: Microb Cell Fact. 2020 Oct 2;19:188. doi: 10.1186/s12934-020-01443-9 (PMC7532622; doi:10.1186/s12934-020-01443-9)
Supplement: Supplementary file 2 — Additional file 2: Table S1. Oligonucleotide primers used in this study. [file 12934_2020_1443_MOESM2_ESM.xlsx]

## Sheet: Sheet1
Table S1. Oligonucleotide primers used in this study.
Number	Primer name	Description	Primer sequence*	Primer pair efficienies#
60	Afu-R2	For diagnostic PCR of delta-lraA mutants (anneals to riboB/Afu1g13300, A. fumigatus)	5´-TGCTCCAATGAACCTATCCCC-3'
61	LRA1_NotI (NotI)	Forward primer to amplify the 5'-UTR region of lraA	5´-aaaataagaatgcggcCGCCTGTTCATGTAAGTAC-3´
62	LRA1_rev (EcoRI)	Reverse primer to amplify the 5'-UTR region of lraA & Sequencing	5´-aagggaattCTGAAGTTGAAGGATGCGAAGAG-3´
63	LRA1_dir (EcoRI)	Forward primer to amplify the 3'-UTR region of lraA & Sequencing	5´-aagggaatTCTTCAGTGATGGCGCATGAG-3´
64	LRA1_KpnI (KpnI-NotI)	Reverse primer to amplify the 3'-UTR region of lraA	5´-aaggggtaccgcggccgCCGATCCAAAATAACGTGTTGG-3'
72	d4186-1	For diagnostic PCR of lraA deletion mutants (anneals upstream of the 5'-UTR region)	5´-ATCTCTTGAAATCCGGCTGGG-3´
73	d4186-2	For diagnostic PCR of lraA deletion mutants (anneals downstream of the 3'-UTR region)	5´-CTGGAACTACTGTGTCTTGG-3´
75	exLRAA_1	For diagnostic PCR (anneals to the CDS region)	5'-CGTGTCGGAGGTATTCGAGGG-3'
97	Actin2	RT-sqPCR forward	5´-GTACAGATCCTTACGGA-3´
98	Actin3	RT-sqPCR reverse	5´-TGTGCAAGGCCGGTTTC-3´
120	gudB_dir2	cDNA amplification (forward) AN4186 & RT-sqPCR	5'-GGAACAAAATGTCTCTCCCCC-3'
121	gudB_cen	RT-sqPCR AN4186	5'-CCACGAGTGCAGAGATACTC-3´
122	gudB_rev2	cDNA amplification (reverse) AN4186	5'-TCTCATGCGCCATCACTGAAG-3'
141	M13 -20 Uni/DIR	Forward M13/pBS standard sequencing primer	5'-GTAAAACGACGGCCAGT-3'
142	REV (pUCs, PBS etc)	Reverse M13/pBS standard sequencing primer	5'-CAGGAAACAGCTATGAC-3'
195	Rig3	For diagnostic PCR of delta-lraA mutants (anneals to Af_riboB/Afu1g13300)	5´-ATACGGAGTAGATCGAGCTGC 3´
547	AN4186-Compl F (SpeI)	Forward primer to amplify large lraA genomic fragment	5´-tacagACTAGTCAAGCCACAGTCAGTTTGTCC-3´
548	AN4186-Compl Rev (SpeI)	Reverse primer to amplify large lraA genomic fragment	5´-tacagACTAGTACCGTATCGGACAGAAGAAGG-3’
346	AN5672F1 - lraC	Forward primer for RT-qPCR lraC probe	5'-TTCACTAACGAGCCCATTCC-3'	1,93 (96.5%)
347	AN5672R1 - lraC	Reverse primer for RT-qPCR lraC probe	5'-TGCAGGGTTAAGGAAAGACG-3'
352	AN7151F1 - rhaE	Forward primer for RT-qPCR rhaE probe	5'-TCCTCGGCCATACATTATCC-3'	1.93 (96.5%)
353	AN7151R1 - rhaE	Reverse primer for RT-qPCR rhaE probe	5'-AGGACTTGAAACAGCCATCC-3'
386	benA F1 (AN1182 - benA)	Forward primer for RT-qPCR benA probe	5'-TGACAACGAGGCTCTCTACG-3'	1.92 (96%)
387	benA R1 (AN1182 - benA)	Reverse primer for RT-qPCR benA probe	5'-AGGGAATCGAAGGCAAGTGG-3'
394	H2B F (AN3469 - H2B)	Forward primer for RT-qPCR H2B probe	5'-GTATCTCCACCCGTGCTATG-3'	1.8 (90%)
395	H2B R (AN3469 - H2B)	Reverse primer for RT-qPCR H2B probe	5'-GCAGAATCAGCCTCACAGAG-3'
398	4186F1 (AN4186 - lraA)	Forward primer for RT-qPCR lraA probe	5'-GGAGTTCCTCGATGTAACCC-3'	1,77 (88.5%)
399	4186R1 (AN4186 - lraA)	Reverse primer for RT-qPCR lraA probe	5'-GGTGTGTAGTGCGTTTGCTG-3'
404	3740F2 - lraB	Forward primer for RT-qPCR lraB probe	5'-CGCTGGAATCGGGTTGTTAC-3'	1,96 (98%)
405	3740R2 - lraB	Reverse primer for RT-qPCR lraB probe	5'-CAACTTGGCCCCAAATACCC-3'
410	10277F1 - rhaA	Forward primer for RT-qPCR lraC probe	5'-GCGAACATGCTTCTTTACCG-3'	1.95 (97.5%)
411	10277R1 - rhaA	Reverse primer for RT-qPCR IraC probe	5'-GCATAAGGAGCGAGGAATGC-3'
602	pE528FWD	Forward primer for amplification of complementation cassette from pE528	5'-GCAGATCATGATCCGGCAACG-3'
603	pE528REV	Reverse primer for amplification of complementation cassette from pE528	5'-TTGAACGAGCAGGGATGCTCC-3'
* Underlined nucleotides indicate restriction enzyme recognition sites. Small letters indicate additional bases for introducing digestion sites of the restriction enzymes indicated in parentheses.
Capital letters indicate gene-specific sequences
# Calculated by REST-MCS v2 software
